# Supplementary material for: Risk Assessment of Passive Smoking Based on Analysis of Hair Nicotine and Cotinine as Exposure Biomarkers by In-Tube Solid-Phase Microextraction Coupled On-Line to LC-MS/MS
Source: Molecules. 2021 Dec 3;26(23):7356. doi: 10.3390/molecules26237356 (PMC8659248; doi:10.3390/molecules26237356)
Supplement: Supplementary file 1 [file molecules-26-07356-s001.zip]

Archive with 1 entries (1 files):
- molecules-1494352-supplementary.pdf
